# Supplementary material for: Protein Stores Regulate When Reproductive Displays Begin in the Male Caribbean Fruit Fly
Source: Front Physiol. 2020 Aug 6;11:991. doi: 10.3389/fphys.2020.00991 (PMC7424033; doi:10.3389/fphys.2020.00991)
Supplement: Supplementary file 2 [file Data_Sheet_1.CSV]

Diet	Body	Transcript
Protein	Head	19.46089485
Protein	Head	10.29177685
Protein	Head	9.792110127
Protein	Head	5.692239221
Protein	Thorax	3.32558764
Protein	Thorax	3.83801233
Protein	Thorax	0.470336659
Protein	Abd	16.3038703
Protein	Abd	17.34158374
Protein	Abd	12.56299391
No Protein	Head	0.30843968
No Protein	Head	1.251974769
No Protein	Head	0.506634995
No Protein	Thorax	0.139600778
No Protein	Thorax	0.474322737
No Protein	Thorax	0.356406314
No Protein	Thorax	0.164352656
No Protein	Abd	2.098159291
No Protein	Abd	3.578952214
No Protein	Abd	2.541741276
No Protein	Abd	1.47130472
