# Supplementary material for: Protein Stores Regulate When Reproductive Displays Begin in the Male Caribbean Fruit Fly
Source: Front Physiol. 2020 Aug 6;11:991. doi: 10.3389/fphys.2020.00991 (PMC7424033; doi:10.3389/fphys.2020.00991)
Supplement: Supplementary file 3 [file Data_Sheet_2.CSV]

tag	cohort	age	diet	treatment	calling	randID	TotProt
10.5_6	10_1	4	Prot	GFPi	no	9	0.357183325
10.23_10	10_19	4	Prot	LSPi	no	18	0.460095601
10.17_7	10_13	4	Prot	LSPi	no	19	0.248934922
10.23_9	10_19	4	Prot	LSPi	no	27	0.244215332
10.17_8	10_13	4	Prot	LSPi	no	30	0.639124416
10.17_2	10_13	4	Prot	GFPi	yes	31	0.687639324
10.23_4	10_19	4	Prot	GFPi	yes	33	0.206388948
10.5_4	10_1	4	Prot	LSPi	no	40	0.227667504
10.23_1	10_19	4	Prot	GFPi	no	45	0.409825858
10.5_3	10_1	4	Prot	LSPi	no	52	0.472348525
10.23_3	10_19	4	Prot	GFPi	no	55	0.341285451
10.5_8	10_1	4	Prot	GFPi	yes	61	0.238287219
10.5_9	10_1	4	Prot	GFPi	yes	67	0.255001111
10.17_3	10_13	4	Prot	GFPi	yes	71	0.178408791
10.5_1	10_1	4	Prot	LSPi	no	75	0.174790935
10.5_2	10_1	4	Prot	LSPi	no	79	0.276305721
10.5_10	10_1	4	Prot	GFPi	no	81	0.259149981
10.17_9	10_13	4	Prot	LSPi	no	82	0.305154718
10.17_6	10_13	4	Prot	LSPi	no	83	0.359318542
10.23_8	10_19	4	Prot	LSPi	no	91	0.28353613
10.5_5	10_1	4	Prot	LSPi	no	94	0.2283162
10.23_7	10_19	4	Prot	LSPi	no	96	0.284011736
10.23_6	10_19	4	Prot	LSPi	yes	97	0.231124887
10.5_7	10_1	4	Prot	GFPi	yes	117	0.291021626
10.17_1	10_13	4	Prot	GFPi	no	119	0.224174962
10.17_10	10_13	4	Prot	LSPi	no	121	0.265845008
10.17_4	10_13	4	Prot	GFPi	no	123	0.28946018
