# Supplementary material for: Protein Stores Regulate When Reproductive Displays Begin in the Male Caribbean Fruit Fly
Source: Front Physiol. 2020 Aug 6;11:991. doi: 10.3389/fphys.2020.00991 (PMC7424033; doi:10.3389/fphys.2020.00991)
Supplement: Supplementary file 4 [file Data_Sheet_3.CSV]

Age	cohort	diet	Calling?	fem age
3	12/9/2016	No Prot	no	9
3	12/9/2016	No Prot	no	9
3	12/9/2016	No Prot	no	9
3	12/9/2016	No Prot	no	9
3	12/9/2016	No Prot	no	9
3	12/9/2016	No Prot	no	9
3	12/9/2016	No Prot	no	9
3	12/9/2016	No Prot	no	9
3	12/9/2016	No Prot	no	9
3	12/9/2016	No Prot	no	9
3	12/9/2016	Prot	no	9
3	12/9/2016	Prot	no	9
3	12/9/2016	Prot	no	9
3	12/9/2016	Prot	no	9
3	12/9/2016	Prot	no	9
3	12/9/2016	Prot	no	9
3	12/9/2016	Prot	no	9
3	12/9/2016	Prot	no	9
3	12/9/2016	Prot	no	9
3	12/9/2016	Prot	no	9
4	12/9/2016	No Prot	no	10
4	12/9/2016	No Prot	no	10
4	12/9/2016	No Prot	no	10
4	12/9/2016	No Prot	no	10
4	12/9/2016	No Prot	no	10
4	12/9/2016	No Prot	no	10
4	12/9/2016	No Prot	no	10
4	12/9/2016	No Prot	no	10
4	12/9/2016	No Prot	no	10
4	12/9/2016	No Prot	no	10
4	12/9/2016	Prot	no	10
4	12/9/2016	Prot	no	10
4	12/9/2016	Prot	no	10
4	12/9/2016	Prot	no	10
4	12/9/2016	Prot	no	10
4	12/9/2016	Prot	no	10
4	12/9/2016	Prot	yes	10
4	12/9/2016	Prot	yes	10
4	12/9/2016	Prot	yes	10
5	12/9/2016	No Prot	no	11
5	12/9/2016	No Prot	no	11
5	12/9/2016	No Prot	no	11
5	12/9/2016	No Prot	no	11
5	12/9/2016	No Prot	no	11
5	12/9/2016	No Prot	no	11
5	12/9/2016	No Prot	yes	11
5	12/9/2016	No Prot	yes	11
5	12/9/2016	No Prot	yes	11
5	12/9/2016	No Prot	yes	11
5	12/9/2016	Prot	no	11
5	12/9/2016	Prot	yes	11
5	12/9/2016	Prot	yes	11
5	12/9/2016	Prot	yes	11
5	12/9/2016	Prot	yes	11
5	12/9/2016	Prot	yes	11
5	12/9/2016	Prot	yes	11
5	12/9/2016	Prot	yes	11
5	12/9/2016	Prot	yes	11
5	12/9/2016	Prot	yes	11
7	12/9/2016	No Prot	no	11
7	12/9/2016	No Prot	no	11
7	12/9/2016	No Prot	no	11
7	12/9/2016	No Prot	no	11
7	12/9/2016	No Prot	no	11
7	12/9/2016	No Prot	no	11
7	12/9/2016	No Prot	no	11
7	12/9/2016	No Prot	yes	11
7	12/9/2016	No Prot	yes	11
7	12/9/2016	Prot	no	11
7	12/9/2016	Prot	no	11
7	12/9/2016	Prot	yes	11
7	12/9/2016	Prot	yes	11
7	12/9/2016	Prot	yes	11
7	12/9/2016	Prot	yes	11
7	12/9/2016	Prot	yes	11
7	12/9/2016	Prot	yes	11
9	12/9/2016	No Prot	yes	8
9	12/9/2016	No Prot	yes	8
9	12/9/2016	No Prot	yes	8
9	12/9/2016	No Prot	yes	8
9	12/9/2016	No Prot	yes	8
9	12/9/2016	No Prot	yes	8
9	12/9/2016	No Prot	yes	8
9	12/9/2016	No Prot	yes	8
9	12/9/2016	Prot	yes	8
9	12/9/2016	Prot	yes	8
9	12/9/2016	Prot	yes	8
9	12/9/2016	Prot	yes	8
9	12/9/2016	Prot	yes	8
9	12/9/2016	Prot	yes	8
9	12/9/2016	Prot	yes	8
9	12/9/2016	Prot	yes	8
9	12/9/2016	Prot	yes	8
9	12/9/2016	Prot	yes	8
3	2/3/2017	No Prot	no	14
3	2/3/2017	No Prot	no	14
3	2/3/2017	No Prot	no	14
3	2/3/2017	No Prot	no	14
3	2/3/2017	No Prot	no	14
3	2/3/2017	No Prot	no	14
3	2/3/2017	No Prot	no	14
3	2/3/2017	No Prot	no	14
3	2/3/2017	No Prot	no	14
3	2/3/2017	Prot	no	14
3	2/3/2017	Prot	no	14
3	2/3/2017	Prot	no	14
3	2/3/2017	Prot	no	14
3	2/3/2017	Prot	no	14
3	2/3/2017	Prot	yes	14
3	2/3/2017	Prot	yes	14
4	2/3/2017	No Prot	no	13
4	2/3/2017	No Prot	no	13
4	2/3/2017	No Prot	no	13
4	2/3/2017	No Prot	no	13
4	2/3/2017	No Prot	no	13
4	2/3/2017	No Prot	no	13
4	2/3/2017	No Prot	no	13
4	2/3/2017	No Prot	no	13
4	2/3/2017	No Prot	no	13
4	2/3/2017	Prot	no	13
4	2/3/2017	Prot	no	13
4	2/3/2017	Prot	no	13
4	2/3/2017	Prot	no	13
4	2/3/2017	Prot	yes	13
4	2/3/2017	Prot	yes	13
4	2/3/2017	Prot	yes	13
4	2/3/2017	Prot	yes	13
5	2/3/2017	No Prot	no	10
5	2/3/2017	No Prot	yes	10
5	2/3/2017	No Prot	yes	10
5	2/3/2017	No Prot	yes	10
5	2/3/2017	No Prot	yes	10
5	2/3/2017	No Prot	yes	10
5	2/3/2017	No Prot	yes	10
5	2/3/2017	No Prot	yes	10
5	2/3/2017	No Prot	yes	10
5	2/3/2017	No Prot	yes	10
5	2/3/2017	Prot	yes	10
5	2/3/2017	Prot	yes	10
5	2/3/2017	Prot	yes	10
5	2/3/2017	Prot	yes	10
5	2/3/2017	Prot	yes	10
5	2/3/2017	Prot	yes	10
5	2/3/2017	Prot	yes	10
5	2/3/2017	Prot	yes	10
7	2/3/2017	No Prot	no	7
7	2/3/2017	No Prot	no	7
7	2/3/2017	No Prot	no	7
7	2/3/2017	No Prot	yes	7
7	2/3/2017	No Prot	yes	7
7	2/3/2017	No Prot	yes	7
7	2/3/2017	No Prot	yes	7
7	2/3/2017	No Prot	yes	7
7	2/3/2017	Prot	yes	7
7	2/3/2017	Prot	yes	7
7	2/3/2017	Prot	yes	7
7	2/3/2017	Prot	yes	7
7	2/3/2017	Prot	yes	7
7	2/3/2017	Prot	yes	7
7	2/3/2017	Prot	yes	7
7	2/3/2017	Prot	yes	7
9	2/3/2017	No Prot	no	14
9	2/3/2017	No Prot	no	14
9	2/3/2017	No Prot	yes	14
9	2/3/2017	No Prot	yes	14
9	2/3/2017	No Prot	yes	14
9	2/3/2017	No Prot	yes	14
9	2/3/2017	No Prot	yes	14
9	2/3/2017	Prot	yes	14
9	2/3/2017	Prot	yes	14
9	2/3/2017	Prot	yes	14
9	2/3/2017	Prot	yes	14
9	2/3/2017	Prot	yes	14
3	2/16/2017	No Prot	no	7
3	2/16/2017	No Prot	no	7
3	2/16/2017	No Prot	no	7
3	2/16/2017	No Prot	no	7
3	2/16/2017	No Prot	no	7
3	2/16/2017	Prot	no	7
3	2/16/2017	Prot	no	7
3	2/16/2017	Prot	no	7
3	2/16/2017	Prot	no	7
3	2/16/2017	Prot	no	7
4	2/16/2017	No Prot	no	7
4	2/16/2017	No Prot	no	7
4	2/16/2017	No Prot	no	7
4	2/16/2017	No Prot	no	7
4	2/16/2017	No Prot	no	7
4	2/16/2017	No Prot	no	7
4	2/16/2017	No Prot	yes	7
4	2/16/2017	No Prot	yes	7
4	2/16/2017	No Prot	yes	7
4	2/16/2017	Prot	no	7
4	2/16/2017	Prot	no	7
4	2/16/2017	Prot	no	7
4	2/16/2017	Prot	no	7
4	2/16/2017	Prot	yes	7
4	2/16/2017	Prot	yes	7
4	2/16/2017	Prot	yes	7
4	2/16/2017	Prot	yes	7
4	2/16/2017	Prot	yes	7
4	2/16/2017	Prot	yes	7
4	2/16/2017	Prot	yes	7
5	2/16/2017	No Prot	no	9
5	2/16/2017	No Prot	no	9
5	2/16/2017	No Prot	yes	9
5	2/16/2017	No Prot	yes	9
5	2/16/2017	No Prot	yes	9
5	2/16/2017	No Prot	yes	9
5	2/16/2017	No Prot	yes	9
5	2/16/2017	No Prot	yes	9
5	2/16/2017	Prot	yes	9
5	2/16/2017	Prot	yes	9
5	2/16/2017	Prot	yes	9
5	2/16/2017	Prot	yes	9
5	2/16/2017	Prot	yes	9
5	2/16/2017	Prot	yes	9
5	2/16/2017	Prot	yes	9
5	2/16/2017	Prot	yes	9
5	2/16/2017	Prot	yes	9
5	2/16/2017	Prot	yes	9
7	2/16/2017	No Prot	no	8
7	2/16/2017	No Prot	no	8
7	2/16/2017	No Prot	no	8
7	2/16/2017	No Prot	no	8
7	2/16/2017	No Prot	yes	8
7	2/16/2017	No Prot	yes	8
7	2/16/2017	No Prot	yes	8
7	2/16/2017	No Prot	yes	8
7	2/16/2017	No Prot	yes	8
7	2/16/2017	No Prot	yes	8
7	2/16/2017	Prot	yes	8
7	2/16/2017	Prot	yes	8
7	2/16/2017	Prot	yes	8
7	2/16/2017	Prot	yes	8
9	2/16/2017	No Prot	no	9
9	2/16/2017	No Prot	yes	9
9	2/16/2017	No Prot	yes	9
9	2/16/2017	No Prot	yes	9
9	2/16/2017	No Prot	yes	9
9	2/16/2017	No Prot	yes	9
9	2/16/2017	No Prot	yes	9
9	2/16/2017	No Prot	yes	9
9	2/16/2017	No Prot	yes	9
9	2/16/2017	Prot	yes	9
9	2/16/2017	Prot	yes	9
9	2/16/2017	Prot	yes	9
9	2/16/2017	Prot	yes	9
9	2/16/2017	Prot	yes	9
9	2/16/2017	Prot	yes	9
9	2/16/2017	Prot	yes	9
