# Supplementary material for: Protein Stores Regulate When Reproductive Displays Begin in the Male Caribbean Fruit Fly
Source: Front Physiol. 2020 Aug 6;11:991. doi: 10.3389/fphys.2020.00991 (PMC7424033; doi:10.3389/fphys.2020.00991)
Supplement: Supplementary file 5 [file Data_Sheet_4.CSV]

Tag	Cohort	Age	Diet	Treatment	Calling	Cq LSP2	Cq RP40	negDeltCq	2^negDeltDeltCt	initial randassing	secRand
10.17_19	10_13	4	No Prot	LSPi	no	21.84807935	20.69817076	1.14990859	0.565775235	5	5
10.23_11	10_19	4	No Prot	GFPi	no	24.06945657	20.38274244	3.68671413	0.097496578	10	10
10.5_13	10_1	4	No Prot	LSPi	no	22.44073032	20.71496131	1.72576901	0.379570694	21	17
10.17_18	10_13	4	No Prot	LSPi	no	20.26638954	20.68774349	-0.42135395	1.681284037	31	25
10.23_17	10_19	4	No Prot	LSPi	no	21.30645705	20.65340605	0.653051	0.798386109	32	26
10.17_17	10_13	4	No Prot	LSPi	no	23.76325501	21.86220863	1.90104638	0.336146759	49	41
10.5_14	10_1	4	No Prot	LSPi	no	19.62893576	22.0713468	-2.44241104	6.824013802	50	42
10.17_12	10_13	4	No Prot	GFPi	no	22.23131059	21.50807295	0.72323764	0.760474556	53	44
10.17_15	10_13	4	No Prot	GFPi	no	17.77786568	21.44841722	-3.67055154	15.98626566	56	46
10.23_20	10_19	4	No Prot	LSPi	no	26.57430446	20.32470127	6.24960319	0.01649996	73	63
10.17_14	10_13	4	No Prot	GFPi	no	20.23153247	22.15818701	-1.92665454	4.772893233	76	66
10.5_18	10_1	4	No Prot	GFPi	no	21.60006474	20.69081397	0.90925077	0.668481136	84	72
10.23_13	10_19	4	No Prot	GFPi	no	21.05819151	20.81533867	0.24285284	1.060950013	91	78
10.5_12	10_1	4	No Prot	LSPi	no	21.36589421	20.81401041	0.5518838	0.856381612	93	80
10.23_19	10_19	4	No Prot	LSPi	no	23.21192847	21.27832164	1.93360683	0.328645172	98	85
10.23_12	10_19	4	No Prot	GFPi	no	19.57511664	21.80377093	-2.22865429	5.884271502	99	86
10.23_15	10_19	4	No Prot	GFPi	no	23.22221206	20.53961715	2.68259491	0.195550701	102	88
10.5_17	10_1	4	No Prot	GFPi	no	26.49331975	20.49815433	5.99516542	0.01968232	106	92
10.23_14	10_19	4	No Prot	GFPi	no	19.55186057	22.210663	-2.65880243	7.928302202	107	93
10.17_11	10_13	4	No Prot	GFPi	no	18.63617257	21.67674991	-3.04057734	10.33013258	117	102
10.23_18	10_19	4	No Prot	LSPi	no	23.49875336	20.95566623	2.54308713	0.215404814	119	103
10.17_13	10_13	4	No Prot	GFPi	no	21.63476219	21.42404586	0.21071633	1.084848208	132	115
10.5_11	10_1	4	No Prot	LSPi	no	22.68844082	21.63416382	1.054277	0.604549562	139	122
10.17_16	10_13	4	No Prot	LSPi	no	22.17558168	21.16802232	1.00755936	0.624446624	144	126
10.23_16	10_19	4	No Prot	LSPi	no	21.33907652	21.10915818	0.22991834	1.070504741	145	127
10.5_16	10_1	4	No Prot	GFPi	no	19.7131496	20.78730625	-1.07415665	2.643347642	152	133
10.5_6	10_1	4	Prot	GFPi	no	19.06358373	20.74325883	-1.6796751	4.021920667	9	9
10.23_10	10_19	4	Prot	LSPi	no	18.04409934	21.16473968	-3.12064034	10.91961332	22	18
10.17_7	10_13	4	Prot	LSPi	no	19.42645454	21.27862772	-1.85217318	4.532737784	23	19
10.23_9	10_19	4	Prot	LSPi	no	20.83572545	21.17166997	-0.33594452	1.584638814	33	27
10.17_8	10_13	4	Prot	LSPi	no	17.51582966	21.10643387	-3.59060421	15.12448103	36	30
10.17_2	10_13	4	Prot	GFPi	yes	19.17007786	21.35533371	-2.18525585	5.709899586	37	31
10.23_4	10_19	4	Prot	GFPi	yes	16.88407817	21.02634399	-4.14226582	22.16905463	40	33
10.5_4	10_1	4	Prot	LSPi	no	21.54240534	21.48613772	0.05626762	1.207431969	47	40
10.23_1	10_19	4	Prot	GFPi	no	23.72695783	21.12372031	2.60323752	0.20660857	54	45
10.5_3	10_1	4	Prot	LSPi	no	23.55272546	20.41196589	3.14075957	0.142343642	62	52
10.23_3	10_19	4	Prot	GFPi	no	17.88236301	21.90068138	-4.01831837	20.34394969	65	55
10.5_8	10_1	4	Prot	GFPi	yes	19.28294449	22.05644449	-2.7735	8.584353724	71	61
10.5_9	10_1	4	Prot	GFPi	yes	22.84135425	21.5701122	1.27124205	0.520138407	78	67
10.17_3	10_13	4	Prot	GFPi	yes	20.46841991	21.45547898	-0.98705907	2.488486559	83	71
10.5_1	10_1	4	Prot	LSPi	no	20.75491117	21.29524972	-0.54033855	1.825824469	88	75
10.5_2	10_1	4	Prot	LSPi	no	19.15881771	21.31177498	-2.15295727	5.583488544	92	79
10.5_10	10_1	4	Prot	GFPi	no	18.62115038	21.1097265	-2.48857612	7.045908035	94	81
10.17_9	10_13	4	Prot	LSPi	no	19.45525319	21.76403513	-2.30878194	6.220331485	95	82
10.17_6	10_13	4	Prot	LSPi	no	20.85088248	20.23387136	0.61701112	0.818581748	96	83
10.23_8	10_19	4	Prot	LSPi	no	21.47944084	21.08919097	0.39024987	0.95790843	105	91
10.5_5	10_1	4	Prot	LSPi	no	19.49025543	22.12236879	-2.63211336	7.782981266	108	94
10.23_7	10_19	4	Prot	LSPi	no	18.91567808	21.67340833	-2.75773025	8.491031205	110	96
10.23_6	10_19	4	Prot	LSPi	yes	19.56702876	21.17133287	-1.60430411	3.817196975	111	97
10.5_7	10_1	4	Prot	GFPi	yes	19.92748564	21.52649726	-1.59901162	3.803219339	134	117
10.17_1	10_13	4	Prot	GFPi	no	18.08931845	21.67046139	-3.58114294	15.02561841	136	119
10.17_10	10_13	4	Prot	LSPi	no	19.5497521	22.04310757	-2.49335547	7.069288376	138	121
10.17_4	10_13	4	Prot	GFPi	no	17.9181279	21.86228516	-3.94415726	19.32460184	140	123
12.10_10	12_3	7	No Prot	GFPi	no	27.12785813	19.79687986	7.33097827	0.007797521	2	2
10.26_12	10_19	7	No Prot	GFPi	no	26.13476012	24.87298627	1.26177385	0.523563226	3	3
12.10_18	12_3	7	No Prot	LSPi	no	22.9183961	19.62030126	3.29809484	0.127636662	7	7
12.2_4	11_25	7	No Prot	LSPi	yes	24.04776326	20.2477724	3.79999086	0.090134215	8	8
11.5_8	10_29	7	No Prot	GFPi	yes	25.53541016	20.41677331	5.11863685	0.036135801	13	12
11.5_5	10_29	7	No Prot	LSPi	no	21.63918412	21.28646987	0.35271425	0.983158057	24	20
12.2_3	11_25	7	No Prot	LSPi	no	22.17427368	20.12290626	2.05136742	0.302885014	27	22
10.26_18	10_19	7	No Prot	LSPi	no	21.82848381	21.00244546	0.82603835	0.708171738	28	23
12.2_2	11_25	7	No Prot	LSPi	no	25.00797068	19.842402	5.16556868	0.034979194	34	28
12.10_17	12_3	7	No Prot	LSPi	no	25.88996103	19.82721249	6.06274854	0.018781564	42	35
11.5_9	10_29	7	No Prot	GFPi	no	21.04448715	21.58240222	-0.53791507	1.822759972	45	38
12.10_9	12_3	7	No Prot	GFPi	no	24.77662937	21.34555148	3.43107789	0.116397472	58	48
12.2_11	11_25	7	No Prot	GFPi	no	17.13323562	21.03784678	-3.90461116	18.80208416	61	51
11.5_1	10_29	7	No Prot	LSPi	yes	21.28430657	21.96396702	-0.67966045	2.010939913	63	53
12.10_8	12_3	7	No Prot	GFPi	no	17.53485804	21.67345815	-4.13860011	22.1127973	66	56
11.5_7	10_29	7	No Prot	GFPi	no	19.77747758	21.3252511	-1.54777352	3.670516391	68	58
12.10_7	12_3	7	No Prot	GFPi	no	22.27129318	22.72233622	-0.45104304	1.716241487	72	62
10.26_14	10_19	7	No Prot	GFPi	yes	24.16993186	20.96141453	3.20851733	0.135812878	74	64
11.5_3	10_29	7	No Prot	LSPi	no	19.34329258	21.35144964	-2.00815706	5.05029123	81	70
12.10_16	12_3	7	No Prot	LSPi	no	25.02176785	21.41411649	3.60765136	0.102988715	85	73
12.10_6	12_3	7	No Prot	GFPi	no	27.21520577	20.46343418	6.75177159	0.011649711	97	84
10.26_11	10_19	7	No Prot	GFPi	yes	25.6700675	20.907346	4.7627215	0.046246501	101	87
10.26_16	10_19	7	No Prot	LSPi	no	24.15976729	21.35060932	2.80915797	0.179126607	103	89
11.5_6	10_29	7	No Prot	GFPi	no	27.08938101	20.22090292	6.86847809	0.01074442	104	90
12.2_13	11_25	7	No Prot	GFPi	yes	17.92127524	22.08399472	-4.16271948	1.351904339	113	99
12.2_14	11_25	7	No Prot	GFPi	no	22.98306966	21.50833758	1.47473208	0.45171272	121	105
11.5_2	10_29	7	No Prot	LSPi	no	18.80832988	21.10250539	-2.29417551	6.157672055	124	108
10.26_13	10_19	7	No Prot	GFPi	no	26.35371414	20.20711398	6.14660016	0.017721068	128	111
10.26_17	10_19	7	No Prot	LSPi	no	22.14049659	20.68431695	1.45617964	0.457559062	130	113
12.2_1	11_25	7	No Prot	LSPi	yes	24.85304996	20.90325496	3.949795	0.081244532	133	116
10.26_15	10_19	7	No Prot	GFPi	no	24.59120724	20.21122482	4.37998242	0.060296878	135	118
12.2_5	11_25	7	No Prot	LSPi	no	22.84200035	21.02663671	1.81536364	0.356715518	141	124
10.26_19	10_19	7	No Prot	LSPi	no	21.83226185	20.59524954	1.23701231	0.532626906	143	125
10.26_20	10_19	7	No Prot	LSPi	no	22.35202912	20.67898597	1.67304315	0.393699388	149	130
11.5_4	10_29	7	No Prot	LSPi	no	20.68987138	20.6616302	0.02824118	1.2311174	151	132
10.26_3	10_19	7	Prot	GFPi	yes	19.37102304	21.05301285	-1.68198981	4.028378756	1	1
11.5_12	10_29	7	Prot	GFPi	yes	18.50553138	20.78793787	-2.28240649	6.107644175	4	4
10.26_7	10_19	7	Prot	LSPi	no	20.13815177	20.9378328	-0.79968103	2.185389684	6	6
11.5_13	10_29	7	Prot	GFPi	yes	18.97238005	20.77629719	-1.80391714	4.383631919	11	11
12.2_8	11_25	7	Prot	LSPi	yes	18.53885583	21.47075106	-2.93189523	9.580525257	15	13
12.10_1	12_3	7	Prot	LSPi	yes	19.42520176	20.8995543	-1.47435254	3.488391748	16	14
11.5_14	10_29	7	Prot	GFPi	no	19.05687653	21.41121771	-2.35434118	6.419899463	17	15
12.10_13	12_3	7	Prot	GFPi	yes	19.4431362	20.08756215	-0.64442595	1.96242222	19	16
11.5_16	10_29	7	Prot	LSPi	no	19.62944309	21.19314553	-1.56370244	3.711267432	25	21
12.2_10	11_25	7	Prot	LSPi	yes	25.82419622	21.35607165	4.46812457	0.056723287	35	29
12.10_3	12_3	7	Prot	LSPi	yes	19.41840754	20.83769994	-1.4192924	3.357766538	38	32
10.26_8	10_19	7	Prot	LSPi	yes	18.37429774	22.00527421	-3.63097647	15.55370089	41	34
12.10_11	12_3	7	Prot	GFPi	yes	20.17351488	22.54163385	-2.36811897	6.481503427	44	37
10.26_10	10_19	7	Prot	LSPi	no	21.00281711	22.38968627	-1.38686916	3.283145493	46	39
10.26_9	10_19	7	Prot	LSPi	yes	20.82680285	21.96167935	-1.1348765	2.756974693	52	43
12.10_2	12_3	7	Prot	LSPi	yes	20.75429198	21.07992225	-0.32563027	1.573350167	57	47
10.26_6	10_19	7	Prot	LSPi	yes	24.8024555	20.71396899	4.08848651	0.073797871	67	57
12.2_7	11_25	7	Prot	LSPi	yes	21.7222788	20.91372382	0.80855498	0.716805963	70	60
12.2_9	11_25	7	Prot	LSPi	yes	23.81479183	20.47218266	3.34260917	0.123758571	75	65
11.5_15	10_29	7	Prot	GFPi	yes	20.68081766	21.90933368	-1.22851602	2.941853786	79	68
11.5_17	10_29	7	Prot	LSPi	yes	20.86424041	21.49119292	-0.62695251	1.938797375	80	69
11.5_11	10_29	7	Prot	GFPi	yes	27.50645084	21.29663815	6.20981269	0.016961374	87	74
12.10_12	12_3	7	Prot	GFPi	yes	19.34543076	22.18457313	-2.83914237	8.98396243	90	77
11.5_18	10_29	7	Prot	LSPi	no	27.84759759	19.46741004	8.38018755	0.003768019	115	100
12.2_17	11_25	7	Prot	GFPi	yes	18.44300345	21.50480575	-3.0618023	10.48323315	116	101
12.2_18	11_25	7	Prot	GFPi	yes	28.0353993	20.58280141	7.45259789	0.007167132	122	106
12.2_16	11_25	7	Prot	GFPi	yes	18.69911326	21.50467362	-2.80556036	8.777255383	123	107
12.10_14	12_3	7	Prot	GFPi	no	21.77964063	20.90353259	0.87610804	0.684015766	129	112
10.26_2	10_19	7	Prot	GFPi	yes	19.72000583	21.70838294	-1.98837711	4.981522137	137	120
12.2_20	11_25	7	Prot	GFPi	yes	19.8221893	21.46815705	-1.64596775	3.929041142	147	128
10.26_5	10_19	7	Prot	GFPi	yes	19.56118281	21.38401722	-1.82283441	4.44149059	150	131
10.26_4	10_19	7	Prot	GFPi	yes	20.38572576	21.65700921	-1.27128345	3.030367943	155	135
10.26_1	10_19	7	Prot	GFPi	yes	19.52611696	21.57828487	-2.05216791	5.206729416	156	136
12.10_5	12_3	7	Prot	LSPi	yes	19.99444371	21.68901718	-1.69457347	4.063669282	157	137
12.2_6	11_25	7	Prot	LSPi	yes	19.5228827	22.10087322	-2.57799052	7.496410958	158	138
