# Supplementary material for: Protein Stores Regulate When Reproductive Displays Begin in the Male Caribbean Fruit Fly
Source: Front Physiol. 2020 Aug 6;11:991. doi: 10.3389/fphys.2020.00991 (PMC7424033; doi:10.3389/fphys.2020.00991)
Supplement: Supplementary file 6 [file Data_Sheet_5.CSV]

Age	Cohort	Diet	Calling	blockNum	RP18	Corrected biorad Cq	LSP-2 (Norm.)	LSP-2 (stand.)	LSP-2perc	tot prot	std tub
7	2/16/2017	No Prot	yes	1	20.91524452	0.012968872	0.010747383	69512.26963	0.000123079	28.23886894	6467832.167
1	2/3/2017	No Prot	no	2	22.42879154	0.038781642	5.789503061	12370065.61	0.022509447	27.47749747	2136636.855
9	12/9/2016	No Prot	yes	3	20.81132704	0.080154697	0.012963303	229692.717	0.000358089	32.07204331	17718688.35
3	12/9/2016	Prot	no	4	22.82408392	2.243038053	4.414866149	56936895.6	0.09147698	31.1208872	12896630.08
7	2/3/2017	Prot	yes	5	21.97160144	3.644373468	5.880000574	13670343.39	0.0223507	30.5814661	2324888.105
7	2/3/2017	No Prot	no	6	20.46817407	0.026085388	0.214811372	662138.9634	0.001178552	28.0912039	3082420.432
1	2/3/2017	Prot	no	7	21.25554106	0.703593086	12.77243821	37164911.57	0.063672692	29.18434131	2909774.23
9	2/16/2017	No Prot	yes	8	20.68357485	0.091040822	0.145296921	268205.5701	0.000483941	27.71056822	1845913.65
1	2/3/2017	No Prot	no	9	21.23012696	0.153572297	18.41131069	59614581.26	0.104313855	28.57462278	3237932.5
5	12/9/2016	No Prot	yes	10	20.65155567	0.040494325	0.027103551	131828.1041	0.000234821	28.06991303	4863868.444
1	2/16/2017	No Prot	no	11	21.41143691	0.536410674	4.516608864	19235140.26	0.033681105	28.55479416	4258757.142
7	12/9/2016	No Prot	no	12	20.7036233	0.063866384	0.003918821	21195.63837	3.62E-05	29.30994387	5408677.095
7	2/16/2017	No Prot	yes	13	20.61987822	0.006119546	0.002900206	6234.011286	1.09E-05	28.61782745	2149506.334
9	2/16/2017	No Prot	yes	14	21.79474477	0.007870608	0.002381529	7021.465344	1.19E-05	29.56094065	2948300.923
4	12/9/2016	No Prot	no	15	20.8297015	0.003555213	0.001166458	11308.71521	1.89E-05	29.89476936	9694919.044
3	2/3/2017	No Prot	no	16	21.56873736	0.107743069	0.00098159	15913.13407	2.56E-05	31.03757346	16211594.82
1	12/9/2016	Prot	no	17	21.63098658	1.956651379	3.403770335	32883593.1	0.054807819	29.99899807	9660931.808
9	12/9/2016	No Prot	yes	18	20.75376388	0.110218815	0.026840766	223874.1663	0.000372878	30.01977175	8340826.205
1	2/16/2017	Prot	no	19	20.88147186	1.185376099	1.039752652	6269484.588	0.010929728	28.68088023	6029784.655
2	2/3/2017	Prot	no	20	22.41053279	0.098750987	0.264042883	2527171.343	0.004212088	29.99903561	9571064.036
5	2/16/2017	Prot	yes	21	21.47639888	3.684781308	0.453298682	3016082.873	0.004941288	30.51919909	6653632.57
9	2/16/2017	No Prot	yes	22	20.4361965	0.004199372	0.018158827	84805.12518	0.000148503	28.55340366	4670187.292
2	12/9/2016	Prot	no	23	21.55547929	3.651579028	13.52267734	73315493.54	0.126268468	29.03159221	5421669.961
3	2/16/2017	No Prot	no	24	21.72970854	0.120466787	0.177843595	1878213.342	0.003340885	28.10951492	10561040.11
2	2/16/2017	No Prot	no	25	21.2365963	0.0133039	0.00602064	118816.1064	0.000210133	28.27170739	19734796.21
9	12/9/2016	No Prot	yes	26	20.30875145	0.161430909	0.015326365	57753.0167	0.000102661	28.12798735	3768213.667
4	2/16/2017	No Prot	yes	27	21.02307878	0.002962316	0.032909425	102272.7929	0.000182868	27.96356406	3107705.267
4	12/9/2016	No Prot	no	28	20.87825158	0.008917676	0.009120285	9727.746364	1.79E-05	27.17280935	1066605.516
4	12/9/2016	No Prot	no	29	20.67988548	0.063465965	0.039830006	231976.0777	0.000414473	27.98446719	5824153.772
7	12/9/2016	No Prot	no	30	21.28047055	0.019424735	0.086334957	137824.9904	0.000250445	27.51606986	1596398.438
5	2/3/2017	No Prot	yes	31	21.09131027	0.101930487	0.027116755	354493.0995	0.000620262	28.57606035	13072843.81
2	12/9/2016	Prot	no	32	21.92478768	1.808347884	7.767120858	53125344.32	0.093187839	28.50444065	6839773.102
2	2/16/2017	Prot	no	33	21.48965142	0.560831019	3.287941154	41799218.38	0.073273702	28.52266033	12712885.18
5	12/9/2016	Prot	no	34	21.06337029	1.086511797	0.634593601	2488917.617	0.00406608	30.60585879	3922065.421
3	2/16/2017	Prot	no	35	21.81366417	3.316574081	2.922846361	31905540.92	0.056789628	28.09099295	10915914.48
5	12/9/2016	Prot	yes	36	21.7195256	2.547871617	5.637323879	53770413.83	0.091232385	29.46892922	9538287.135
1	2/3/2017	No Prot	no	37	21.57492578	0.455531783	3.358828045	32496349.94	0.05714532	28.43308066	9674907.291
1	2/16/2017	No Prot	no	38	20.80331878	0.300513164	6.364591643	26394509.92	0.048600559	27.15453301	4147086.16
4	2/3/2017	No Prot	no	39	20.4057147	0.278295377	0.045248602	163444.9699	0.000300753	27.17259462	3612155.125
4	12/9/2016	Prot	no	40	22.9876084	6.562343386	8.431113644	32938683.2	0.057923211	28.43306024	3906800.999
5	2/3/2017	Prot	yes	41	21.32600352	2.237208271	0.795356954	23731395.98	0.04160112	28.52254445	29837415.58
9	2/16/2017	Prot	yes	42	21.19800271	1.219066488	0.157068502	2050998.16	0.003602182	28.46882833	13057985.12
2	2/3/2017	Prot	no	43	20.46433332	0.643173707	1.014251275	9980184.061	0.017774642	28.07421964	9839952.196
3	12/9/2016	Prot	no	44	21.84237406	4.539536715	6.950129691	138143445.5	0.232842409	29.66458002	19876383.84
7	2/3/2017	Prot	yes	45	20.65808637	6.406123474	3.062354864	110340445.8	0.179739794	30.69449552	36031240.91
1	2/3/2017	No Prot	no	46	20.36175094	0.463398235	7.814082225	165861465.9	0.285390014	29.05873673	21225968.85
4	12/9/2016	No Prot	no	47	20.56435936	0.014840776	0.011437876	222565.3982	0.000391634	28.41499534	19458630.91
5	2/3/2017	Prot	yes	48	20.82117319	0.56424043	0.014219265	407579.4781	0.000686157	29.70018304	28663892.6
5	2/16/2017	No Prot	yes	49	21.03097451	0.020954396	0.00984701	121930.5102	0.00022481	27.11851218	12382490.34
5	12/9/2016	Prot	yes	50	21.48287573	1.520906811	1.02228579	31823650.66	0.050641064	31.4207959	31129896.34
5	12/9/2016	No Prot	no	51	20.71725092	0.09758789	0.155887574	5926352.698	0.010104178	29.3262488	38016838.36
1	2/16/2017	Prot	no	52	21.27493286	0.398042221	0.573570384	11833550.13	0.021102422	28.0383694	20631382.77
1	2/16/2017	No Prot	no	53	21.62807999	0.217742192	3.551335612	80428019.26	0.144072072	27.91242549	22647259.52
0	12/9/2016	N/A	N/A	54	22.08331173	2.310068992	3.271947643	87463787.45	0.146542164	29.84253313	26731414.13
1	2/16/2017	No Prot	no	55	21.31165771	0.221244811	2.187064521	20244349.78	0.036240915	27.93024111	9256402.628
9	2/16/2017	No Prot	yes	56	21.19585451	0.047928338	0.012614553	249737.1895	0.000439444	28.41515751	19797545.24
4	2/16/2017	No Prot	no	57	21.30791066	0.025606151	0.009562097	53728.69291	9.75E-05	27.55227453	5618923.385
4	12/9/2016	Prot	yes	58	21.9049544	3.380953675	1.828599991	23465929.69	0.040008306	29.32632219	12832729.85
5	12/9/2016	Prot	yes	59	21.44783155	1.60362792	0.827844735	12624045.31	0.021393466	29.50444178	15249291.06
7	12/9/2016	Prot	yes	60	22.04773798	2.434946753	1.021523081	12168198.57	0.02093718	29.05882942	11911819.51
3	12/9/2016	No Prot	no	61	21.22032882	0.005649055	0.012381284	70752.76775	0.00012674	27.91253221	5714493.789
5	2/16/2017	Prot	yes	62	21.61866797	4.296671523	0.896578799	6181407.559	0.010462972	29.53944522	6894438.688
9	2/16/2017	Prot	yes	63	21.28820491	2.725860739	0.625042234	9953553.792	0.016857662	29.52234378	15924609.96
1	12/9/2016	No Prot	no	64	21.55637061	6.143427646	0.872797145	15964936.58	0.026341066	30.30427205	18291692.03
5	2/3/2017	Prot	yes	65	21.63186666	2.806159442	1.317115865	17266931.64	0.028258009	30.55227884	13109652.77
4	2/3/2017	No Prot	no	66	20.99359814	3.38979573	0.571192463	3139180.968	0.005465291	28.71924897	5495837.514
3	2/3/2017	No Prot	no	67	21.05869094	0.127127447	0.006226474	34363.07158	5.83E-05	29.45073494	5518865.78
2	2/16/2017	No Prot	no	68	20.96804499	0.297339858	0.685410176	3432910.349	0.005650822	30.37531571	5008548.851
1	12/9/2016	Prot	no	69	21.6021168	1.577032386	2.656756861	17015538.13	0.029476894	28.86250148	6404627.528
2	2/3/2017	No Prot	no	70	21.71786312	0.370922432	0.070534735	420733.6806	0.00080769	26.04549812	5964914.712
5	2/3/2017	Prot	yes	71	22.07103666	6.742551941	4.481273648	16752175.14	0.030054641	27.86953149	3738262.033
3	12/9/2016	No Prot	no	72	14.52739153	0.002003861	0.183529817	2932473.433	0.005373358	27.28715976	15978185.37
3	12/9/2016	Prot	no	73	21.63617496	1.422441975	2.607376826	28428880.98	0.049066616	28.96967768	10903249.85
2	2/3/2017	Prot	no	74	23.70274741	0.216229086	2.48400356	37562773.96	0.062625646	29.98992933	15121868.01
7	2/16/2017	Prot	yes	75	19.12468892	5.785425611	3.331320615	115910574.4	0.195149137	29.69794704	34794181.6
1	2/16/2017	No Prot	no	76	26.01159762	0.065055168	2.935874828	94691087.49	0.173510743	27.28680823	32253107.86
9	12/9/2016	Prot	yes	77	21.15419437	1.396864739	0.60457958	13820591.44	0.023792273	29.04428556	22859838.3
3	2/3/2017	No Prot	no	79	24.59575648	0.142173092	0.249957092	5402151.248	0.009819663	27.50680519	21612314.36
0	2/16/2017	N/A	N/A	80	25.66745192	0.063629798	4.899552183	79200323.74	0.154219665	25.6777642	16164808.7
2	12/9/2016	Prot	no	81	20.15629579	5.548425281	1.344731668	23790004.33	0.0419709	28.34107012	17691265.02
4	2/3/2017	No Prot	no	82	25.67685321	0.050840076	0.048726108	529380.0533	0.000995484	26.58909075	10864402.67
9	12/9/2016	Prot	yes	83	22.49153941	1.014978169	0.209078787	1941553.525	0.003456938	28.08198226	9286229.147
1	2/3/2017	No Prot	no	84	23.01123656	2.278730342	5.438936669	32411228.09	0.060376516	26.84092276	5959111.14
5	12/9/2016	No Prot	no	85	28.2562969	0.01701614	0.03739073	348184.4619	0.000632901	27.50704335	9312053.047
9	2/3/2017	No Prot	yes	86	20.31414653	0.003646783	0.108808069	1130737.514	0.002240565	25.23330802	10392037.34
1	2/3/2017	Prot	no	87	22.19927253	1.1765433	4.46424281	28926689.4	0.054611109	26.48425362	6479640.699
9	12/9/2016	No Prot	yes	88	21.05469373	0.002909111	0.119900816	1611527.777	0.003055996	26.3666507	13440507.13
3	2/3/2017	No Prot	no	89	21.54020794	0.103213981	0.049426459	933147.2918	0.001710749	27.27306784	18879509.19
4	2/16/2017	Prot	yes	90	21.9938247	6.754195097	5.638644412	70646914.42	0.125210001	28.21137042	12529060.05
2	12/9/2016	No Prot	no	91	21.55429484	0.567950896	6.361371524	83568167.55	0.154975232	26.96178175	13136816.05
9	2/3/2017	No Prot	yes	92	20.63344179	0.136854742	0.135768072	995569.6958	0.001860088	26.76135649	7332870.561
2	12/9/2016	Prot	no	93	21.44181328	1.839484279	7.953626132	66414522.37	0.106513863	31.17646858	8350219.292
4	12/9/2016	No Prot	no	94	20.445159	0.012515896	0.231083735	772082.639	0.001326423	29.10394781	3341137.955
3	2/3/2017	No Prot	no	96	21.02403406	0.085372303	0.005028135	64340.21992	0.000102674	31.33236218	12796041.54
5	2/3/2017	No Prot	yes	97	20.44658023	0.034804563	0.070774538	741516.0237	0.001231263	30.11199779	10477158.03
4	2/3/2017	No Prot	no	98	20.13643143	0.015584506	0.006289599	96167.81413	0.000165613	29.03386561	15289974.31
9	2/3/2017	No Prot	no	100	20.52954291	0.001129292	0.011815591	135679.798	0.000237209	28.59923375	11483115.83
7	2/16/2017	No Prot	no	101	20.64299046	0.007637823	0.008414789	114455.7511	0.000186158	30.74159248	13601738.24
5	2/16/2017	Prot	yes	102	21.20972867	7.32054291	4.236280541	45014784.97	0.072276387	31.14072714	10626016.04
4	2/3/2017	Prot	yes	104	21.75682928	5.706726726	2.126101229	29488751.14	0.046860151	31.46463532	13869871.64
1	12/9/2016	Prot	no	107	21.14144276	0.856513308	0.713332774	8214266.509	0.014026764	29.28069033	11515335.91
1	2/16/2017	Prot	no	108	21.12829411	1.624085287	1.384381846	15182637.4	0.025722483	29.51238676	10967087.9
7	2/16/2017	Prot	yes	109	21.5170725	2.892822179	2.188098842	28880134.37	0.045749692	31.56320109	13198733.9
1	2/16/2017	Prot	no	110	20.91749667	0.309868832	0.0783451	524902.9464	0.000918245	28.58185384	6699882.238
3	12/9/2016	No Prot	no	111	20.92854127	0.325462533	0.027158148	223783.771	0.000372963	30.00080747	8240023.307
2	2/16/2017	No Prot	no	112	21.9339754	0.101997736	0.170876423	1796505.378	0.003093818	29.03379008	10513477.19
7	2/16/2017	Prot	yes	113	21.15987159	3.3929972	14.23459044	52087172.73	0.086598238	30.07403717	3659197.148
2	12/9/2016	No Prot	no	114	22.74429701	0.983837525	6.921059647	69335121.84	0.116530925	29.7496659	10017992.24
2	12/9/2016	Prot	no	115	21.59802316	2.261886559	4.770704637	71141349.7	0.107865519	32.97687276	14912126.22
3	12/9/2016	No Prot	no	116	22.04990728	0.001655017	0.038223566	442268.2547	0.000763007	28.98191999	11570564.94
1	2/3/2017	Prot	no	117	21.46991957	0.059960836	5.041057648	53592307.06	0.089201768	30.0399353	10631163.3
7	2/3/2017	Prot	yes	118	22.17377586	1.234282225	0.039683548	799485.0931	0.001280602	31.21519963	20146512.23
3	2/3/2017	Prot	no	119	22.03958941	1.104434571	0.441218643	4033832.314	0.006469197	31.17722777	9142479.301
9	12/9/2016	Prot	yes	120	22.03133778	3.795752479	1.021957966	9616659.517	0.015328439	31.36868464	9410034.302
3	12/9/2016	Prot	no	121	22.39887467	5.363199907	1.443083397	17652015.5	0.032358581	27.27563321	12232152.02
7	12/9/2016	Prot	no	122	22.52216766	1.024872005	0.061875316	707187.4725	0.00128808	27.45122905	11429234.11
7	2/3/2017	No Prot	yes	123	20.88763875	0.000675048	0.021600767	213881.3884	0.000406462	26.31015245	9901564.453
4	12/9/2016	No Prot	no	124	21.5451746	0.11052517	0.023854024	301067.7334	0.000546765	27.53173795	12621255.64
7	2/3/2017	No Prot	no	126	21.18608694	0.013689239	0.04465484	549171.5508	0.000945762	29.03329059	12298141.73
4	12/9/2016	Prot	no	127	22.00484737	1.292397955	0.071392208	2054241.176	0.003349931	30.66094468	28774025.16
5	2/16/2017	No Prot	yes	128	20.31060696	0.019553581	0.007224182	225539.4157	0.000399685	28.21464528	31220062.39
5	12/9/2016	No Prot	yes	129	20.98326143	0.035537078	0.020581562	392781.4197	0.000697233	28.16716683	19084140.46
4	2/3/2017	No Prot	no	130	21.18605951	0.582158488	0.033514108	1030442.409	0.001873796	27.49612302	30746526.86
2	12/9/2016	No Prot	no	131	22.44469305	0.052742076	0.011957776	313526.094	0.000557486	28.11965653	26219433.01
2	2/3/2017	No Prot	no	132	24.451819	0.251039895	0.01607117	539231.0515	0.000959381	28.10306451	33552693.55
7	12/9/2016	Prot	yes	133	21.83067375	0.781945975	0.083183813	1055537.301	0.001793502	29.42671351	12689215.16
9	2/3/2017	Prot	yes	134	20.95510724	0.040735079	0.513315733	12004434.7	0.019467229	30.83241689	23386064.25
1	2/3/2017	Prot	no	135	21.42738706	0.278957709	2.506992831	30522517.75	0.050389615	30.28651613	12174952.14
3	12/9/2016	No Prot	no	136	21.47018323	0.074210304	0.022788818	505123.8412	0.000863331	29.25435376	22165424.74
1	2/16/2017	Prot	no	137	21.40722233	1.454175093	2.655625889	30916390.57	0.055410766	27.89745803	11641847.1
9	12/9/2016	Prot	yes	138	21.43875739	2.055204416	0.692168855	10758391.95	0.018309432	29.37937172	15543016.51
5	2/16/2017	Prot	yes	139	22.06120384	4.276457213	0.228335895	4914152.506	0.008408123	29.22264788	21521594.38
9	12/9/2016	Prot	yes	140	21.71226182	4.491915198	0.984047435	20435144.8	0.035363356	28.89310739	20766422.51
7	12/9/2016	No Prot	no	141	21.15888271	0.095463201	0.034223861	595571.3902	0.001039185	28.6556869	17402226.7
3	2/3/2017	Prot	yes	142	22.35549867	2.698795425	1.576193342	21831770.7	0.035014691	31.175158	13850947.16
5	2/3/2017	Prot	yes	143	22.33453253	7.181474068	2.407884418	55997377.81	0.089142794	31.40880789	23255841.26
9	2/3/2017	Prot	yes	144	21.673835	6.19870479	2.456695984	48571440.93	0.076374498	31.79820638	19771042.59
0	2/3/2017	N/A	N/A	145	21.77604215	0.127211424	2.836305903	49534482.59	0.109566685	22.6047191	17464435.88
1	12/9/2016	No Prot	no	146	21.33744676	2.477395333	2.008951056	52330191.89	0.12139396	21.55386968	26048515.08
4	2/16/2017	Prot	yes	147	22.61638936	8.926008413	0.720422473	16213189.97	0.039928247	20.30290722	22505114.11
9	12/9/2016	No Prot	yes	148	21.03192198	0.025944069	0.006939055	147043.1096	0.000338373	21.72799267	21190654.42
1	12/9/2016	Prot	no	150	21.57856679	4.91423588	1.944303027	35829000.32	0.081741721	21.91598112	18427683.25
7	2/3/2017	Prot	yes	151	22.00298338	2.300445839	1.811013982	36522799.33	0.089596766	20.38176215	20167044.37
7	2/3/2017	Prot	yes	152	22.21424056	3.039378952	10.97239178	219683917.8	0.527305626	20.83079593	20021516.03
4	12/9/2016	Prot	yes	153	23.19165532	5.2489942	10.30159596	180790797.8	0.44096902	20.49926296	17549785.36
4	2/16/2017	Prot	yes	154	22.98423343	2.576169695	1.867510142	27025670.43	0.063511281	21.27627551	14471498.61
4	2/16/2017	Prot	no	155	22.39994967	1.970043599	3.793674374	34586403.88	0.078305233	22.08435025	9116861.511
3	2/16/2017	No Prot	no	156	22.23948475	0.067652962	2.373715874	38964954.41	0.086863879	22.4287443	16415172.02
1	12/9/2016	Prot	no	157	21.55958811	0.019538876	0.102246945	1858202.224	0.003916201	23.72455308	18173669.79
2	2/3/2017	No Prot	no	159	21.28994839	0.070405053	0.078548645	1330026.779	0.003005074	22.12968246	16932523.59
7	12/9/2016	Prot	yes	160	21.96101408	4.687719004	1.646038654	24869500.08	0.057055652	21.79407215	15108697.49
1	2/3/2017	Prot	no	162	22.18511749	0.221030018	4.790962084	84589265.45	0.194263043	21.77183679	17656008.12
4	2/16/2017	No Prot	no	163	21.87480724	0.13307583	0.030283899	343734.5408	0.00075195	22.85621329	11350405.82
7	12/9/2016	No Prot	no	165	21.48568164	0.009186321	0.00582444	102134.4832	0.000233016	21.91573813	17535501.32
4	12/9/2016	Prot	no	166	21.92904163	3.966303355	4.224040685	54043707.34	0.126374673	21.38233315	12794315.06
4	2/16/2017	Prot	no	167	23.02071609	9.896118443	3.353977229	41653826.9	0.098281414	21.19110081	12419233.66
2	2/3/2017	Prot	no	168	21.13964573	0.608269294	0.365314493	3973757.12	0.008720572	22.78381134	10877633.37
2	12/9/2016	No Prot	no	169	21.67626971	1.166179436	1.308874057	10846682.11	0.024620328	22.02789937	8287032.701
5	2/16/2017	No Prot	yes	170	21.17519118	0.045796928	0.015939284	111187.5919	0.000251219	22.12960264	6975695.67
7	12/9/2016	No Prot	yes	173	21.024529	0.044442283	0.019600455	480761.5647	0.00112845	21.30184957	24528082.02
9	2/16/2017	Prot	yes	175	21.94797138	2.939456254	0.320229413	4714073.225	0.010953221	21.5191191	14720925.16
2	2/3/2017	No Prot	no	177	21.69181766	0.183875276	7.940228148	51487656.8	0.115907299	22.21070509	6484405.213
9	2/16/2017	No Prot	yes	178	21.26606658	0.011398423	0.002773835	40280.9885	9.10E-05	22.13029055	14521769.7
2	2/16/2017	No Prot	no	179	21.93623794	0.221315183	1.150093006	18672938.79	0.043931424	21.25237131	16236025
3	2/16/2017	No Prot	no	180	22.08565652	0.119869822	0.017155891	383677.1767	0.000929878	20.63051071	22364165.53
0	2/16/2017	N/A	N/A	181	21.4742201	0.276407497	8.804170419	87789665.1	0.200495505	21.89317536	9971372.762
4	2/16/2017	No Prot	no	182	20.91392004	0.028105207	0.002289642	27363.23687	6.08E-05	22.4928977	11950881.73
2	2/16/2017	Prot	no	184	21.07086495	1.822608433	0.050450852	922529.5683	0.002059414	22.39786895	18285708.27
2	12/9/2016	No Prot	no	185	22.20806379	0.034089842	0.015407037	131178.816	0.000289497	22.65634191	8514214.118
5	2/3/2017	No Prot	yes	189	21.24522329	0.247901959	0.014218905	170153.3769	0.000394646	21.55774851	11966700.16
7	12/9/2016	Prot	yes	190	21.66970542	2.360174265	0.280135889	2733315.085	0.007441554	18.36521692	9757104.277
5	2/16/2017	No Prot	yes	192	20.76908503	0.009147913	0.007314631	74353.84225	0.000162708	22.84885603	10165084.86
4	2/16/2017	No Prot	no	193	21.29082192	0.053607823	0.104454932	628604.8047	0.001410893	22.27684519	6017952.386
5	12/9/2016	Prot	yes	194	22.24623466	2.444852825	3.2468223	33460649.95	0.084453209	19.8101709	10305661
0	2/3/2017	N/A	N/A	196	21.54387693	0.535043328	2.5994575	21675751.96	0.048333973	22.42289503	8338567.552
1	12/9/2016	No Prot	no	197	21.83388588	0.030942648	1.67279068	29389310.17	0.066601588	22.06352057	17569030.32
3	12/9/2016	Prot	no	198	22.57079004	5.420925577	0.530553061	8108432.237	0.019178012	21.1399189	15282980.79
7	2/3/2017	No Prot	yes	202	20.86903115	0.121894476	0.010255231	100233.6824	0.000226591	22.11774542	9773908.097
9	2/3/2017	No Prot	yes	203	20.65660559	0.089313668	0.006362549	63690.55291	0.000145024	21.95867466	10010225.42
5	2/16/2017	No Prot	yes	205	20.91524452	0.014654544	0.005182637	41460.60514	9.24E-05	22.43859205	7999905.528
3	2/16/2017	No Prot	no	206	22.42879154	0.043822415	0.010112786	110799.2301	0.000251984	21.98532909	10956350.39
5	2/3/2017	No Prot	yes	207	20.81132704	0.090573072	0.009579476	149631.7588	0.000349941	21.37959506	15620035.85
9	2/16/2017	Prot	yes	210	22.82408392	2.534584431	0.32912814	2817931.681	0.005189756	27.14898252	8561807.195
3	2/16/2017	Prot	no	212	21.97160144	4.118063108	2.153434282	15079269.59	0.028153816	26.78015208	7002428.501
7	2/16/2017	No Prot	no	214	20.46817407	0.029475924	0.010931074	59015.37749	0.000114262	25.82468576	5398863.359
7	2/16/2017	No Prot	yes	216	21.25554106	0.795044952	0.041077828	197790.0994	0.000374417	26.41309029	4815008.678
4	2/3/2017	Prot	no	217	20.68357485	0.102874157	6.44503222	39485183.88	0.071697707	27.53587638	6126452.519
5	2/16/2017	Prot	yes	218	21.23012696	0.173533371	0.692159148	4634797.873	0.008308231	27.89280716	6696144.793
9	2/3/2017	No Prot	yes	219	20.65155567	0.045757711	0.05615866	422240.5999	0.000750321	28.13731617	7518708.618
1	12/9/2016	No Prot	no	220	21.41143691	0.606132446	7.938146236	99370956.04	0.174162347	28.52825475	12518156.39
3	2/16/2017	Prot	no	221	20.7036233	0.072167631	6.484991721	49773587.27	0.090061979	27.63296321	7675196.733
2	2/16/2017	Prot	no	224	20.91524452	0.017166818	2.971551623	17685477.98	0.031239108	28.30663111	5951597.087
2	2/16/2017	No Prot	no	225	22.42879154	0.051335029	0.036035508	235507.69	0.000447442	26.31709599	6535434.15
2	2/16/2017	Prot	no	227	20.81132704	0.106100296	0.239495755	635020.8917	0.00118208	26.86032565	2651491.215
4	2/3/2017	Prot	yes	228	22.82408392	2.96909615	5.158969791	19366263.52	0.034335408	28.20159245	3753901.322
2	2/16/2017	Prot	no	230	21.97160144	4.824035517	7.409169188	31094733.93	0.056197833	27.6654206	4196790.914
4	2/3/2017	Prot	yes	232	20.46817407	0.034529074	0.148005636	1039061.316	0.001783008	29.13787902	7020417.242
4	2/3/2017	Prot	no	235	21.25554106	0.931341989	5.254394219	58996223.8	0.102984136	28.64335533	11227978.21
5	12/9/2016	No Prot	yes	243	20.68357485	0.120510195	0.391251073	4688813.437	0.008208367	28.56118429	11984154.84
1	12/9/2016	No Prot	no	244	21.23012696	0.203282738	7.15027528	112439271.4	0.197179662	28.51188356	15725166.79
5	2/3/2017	No Prot	yes	256	20.65155567	0.053602098	1.32872359	9530022.961	0.017867842	26.66808677	7172314.113
0	2/3/2017	N/A	N/A	260	21.41143691	0.710043623	13.77699224	80572789.7	0.146218558	27.55217619	5848358.501
9	2/3/2017	Prot	yes	265	20.7036233	0.084539553	0.416166571	3040204.506	0.005316137	28.59411554	7305258.796
0	2/16/2017	N/A	N/A	274	22.43203428	0.22633011	15.52831425	97667731.33	0.177552381	27.50392047	6289654.483
2	2/3/2017	No Prot	no	275	20.99014923	0.014356571	0.100133429	1259168.417	0.00229719	27.40670723	12574905.58
7	2/16/2017	Prot	yes	276	22.20655539	7.805094314	1.929093755	23542562.22	0.040572394	29.0130305	12203949.22
9	2/16/2017	Prot	yes	278	21.46713853	4.071293772	1.613358333	24395461.39	0.041674058	29.26936142	15120919.44
9	2/3/2017	Prot	yes	279	21.68603575	4.602177545	0.857770599	11633984.15	0.019798346	29.38120278	13563048.39
7	2/3/2017	No Prot	no	283	21.10735188	0.01379119	0.018670069	260666.7394	0.000461526	28.23965141	13961744.89
0	12/9/2016	N/A	N/A	287	22.29004121	0.617252124	8.001143472	32460094.01	0.059318136	27.36102004	4056931.878
0	12/9/2016	N/A	N/A	289	21.94084444	0.221501199	5.81054269	47109120.64	0.083552735	28.19124989	8107525.089
0	12/9/2016	N/A	N/A	297	21.79432297	0.274092154	2.382164969	13193959.61	0.024154161	27.31198073	5538642.277
0	2/16/2017	N/A	N/A	311	22.61928946	0.665908797	1.975178842	12555001.54	0.022957043	27.34455245	6356387.217
0	2/16/2017	N/A	N/A	325	21.14866917	0.272496563	5.770900032	36300267.22	0.066494735	27.29559506	6290226.311
3	2/3/2017	Prot	no	333	21.28543898	3.309876562	0.560140363	5715084.217	0.010206734	27.99663628	10202950.17
3	2/3/2017	Prot	yes	335	21.39482286	5.23837853	6.26382183	62809189.22	0.107766922	29.14121881	10027294.98
0	12/9/2016	N/A	N/A	336	18.22970186	0.079559965	5.711178646	63071969.22	0.11103772	28.40114562	11043599.43
0	2/3/2017	N/A	N/A	341	21.06745583	0.425874959	12.31183382	56705737.23	0.104029705	27.25458913	4605791.309
3	2/16/2017	Prot	no	342	21.22978951	1.714858834	0.562539106	4908569.76	0.008636598	28.41726325	8725739.616
0	2/3/2017	N/A	N/A	345	21.45513975	0.127303557	2.543107752	15970156.8	0.028521502	27.99669663	6279779.843
3	2/16/2017	Prot	no	382	21.6744412	1.836394414	0.407652695	3440824.286	0.005842807	29.44495884	8440577.805
9	2/3/2017	Prot	yes	384	21.24913282	0.02350325	0.02287866	236641.9078	0.000415423	28.4820132	10343346.69
